# Supplementary material for: Role of Fish Oil in Preventing Paternal Obesity and Improving Offspring Skeletal Muscle Health
Source: Biomedicines. 2023 Nov 23;11(12):3120. doi: 10.3390/biomedicines11123120 (PMC10740802; doi:10.3390/biomedicines11123120)
Supplement: Supplementary file 1 [file biomedicines-11-03120-s001.zip]

Archive with 2 entries (2 files):
- Supplemental Figures.pdf
- Supplemental table S1 Ray MS.pdf
